# Supplementary material for: Brassinolide Application Mitigates Blossom-End Rot in Tomato by Enhancing Calcium Homeostasis and Antioxidant Defense Under Calcium Deficiency
Source: Plants (Basel). 2026 Jan 30;15(3):427. doi: 10.3390/plants15030427 (PMC12899996; doi:10.3390/plants15030427)
Supplement: Supplementary file 1 [file plants-15-00427-s001.zip]

Archive with 2 entries (2 files):
- Supplementary-Figures.pdf
- Supplementary_Table_S1.xlsx
