# Supplementary material for: Brassinolide Application Mitigates Blossom-End Rot in Tomato by Enhancing Calcium Homeostasis and Antioxidant Defense Under Calcium Deficiency
Source: Plants (Basel). 2026 Jan 30;15(3):427. doi: 10.3390/plants15030427 (PMC12899996; doi:10.3390/plants15030427)
Supplement: Supplementary file 1 [file plants-15-00427-s001.zip › Supplementary_Table_S1.xlsx]

## Sheet: Table S1
Table S1. Sequence of the primers used in this work.
Primer	Sequence
Solyc06g048600.3-F	TGGGGGAAGTTGTTGCAAGT
Solyc06g048600.3-R	TGATGAGCTGCCAAACCCAA
Solyc06g048930.3-F	TGCTCAGGAAGAACCTCATGT
Solyc06g048930.3-R	CCAAGTACTCCAACGCCCTT
Solyc03g013460.1-F	ACTCGCGGGGAAGGAAAAAC
Solyc03g013460.1-R	CAGCTGCTTCAAAGCCAATGT
Solyc03g096670.3-F	GGAGGTACACAAACTGCGGA
Solyc03g096670.3-R	TTTGGAGTTAGGACGGCCAC
Solyc01g110830.3-F	AACATCCAATGGGCGGTCTC
Solyc01g110830.3-R	GTCTCCAGTCGAGAAGTGACA
Solyc03g116850.3-F	CGTGGTCGCCTAGAAAGTGT
Solyc03g116850.3-R	CCAATGCCCATGTTAGCAGC
Solyc06g049010.2-F	AGTGCTTGCAGTGGAGTCAA
Solyc06g049010.2-R	AGCCTGGGTAATCAAGTGGC
Solyc03g083870.3-F	GCCGGACTGATCCTAACCAG
Solyc03g083870.3-R	ACCAGCAGGATCCACCAATG
actin-F	CCACATGCCATTCTCCGTCT
actin-R	TTTCTCGCTCAGCTGAGGTG
